# Supplementary material for: Trends in cervical cancer and its precursor forms to evaluate screening policies in a mid-sized Northeastern Brazilian city
Source: PLoS One. 2020 May 19;15(5):e0233354. doi: 10.1371/journal.pone.0233354 (PMC7236979; doi:10.1371/journal.pone.0233354)
Supplement: S1 Data — (XLSX) [file pone.0233354.s001.xlsx]

## Sheet: INC1
	Total	IGN	0	5	10	15	20	25	30	35	40	45	50	55	60	65	70	75	80	85+	0	5	10	15	20	25	30	35	40	45	50	55	60	65	70	75	80	85+	Taxa	Taxa
			4	9	14	19	24	29	34	39	44	49	54	59	64	69	74	79	84		4	9	14	19	24	29	34	39	44	49	54	59	64	69	74	79	84		Bruta	Ajust.*		Year	N		CR	SE	IC95%
1996	59							5	6	4	3	9	8	5	5	5	1	5	2	1	0	0	0	0	0	23.2623	30.9805	24.5384	22.0087	85.4214	101.846	84.2886	102.249	125.063	31.6356	252.143	150.716	93.3707	25.8971	32.3182		1996	59		25.8971	3.37151	19.2889	32.5052
1997	66						1	3	3	5	6	8	9	5	5	5	3	12	1		0	0	0	0	4.00737	13.7507	15.261	30.2188	43.3651	74.8083	112.881	83.0427	100.746	123.213	93.4871	596.125	74.6826	0	28.5403	36.1362		1997	66		28.5403	3.51307	21.6547	35.4259
1998	53						1	1	5	2	10	7	7	7	4	2	4		3		0	0	0	0	3.95789	4.52694	25.1206	11.9382	71.3827	64.6472	86.7088	114.811	79.602	48.6736	123.115	0	221.239	0	22.6354	28.2047		1998	53		22.6354	3.1092	16.5413	28.7294
1999	59						2	2	7	4	11	6	6	5	6	3	2	3	1	1	0	0	0	0	7.8183	8.94254	34.736	23.5821	77.5522	54.7295	73.4035	80.9979	117.925	72.1154	60.8088	145.419	72.8332	89.0472	24.8879	30.0472		1999	59		24.8879	3.24013	18.5372	31.2386
2000	55						1	3	7	8	9	4	7	2	4	5	2	1	1	1	0	0	0	0	3.69576	13.1395	34.0848	42.4944	58.6243	31.1818	70.2106	27.6702	67.6933	111.086	52.7983	37.6506	61.0501	65.7462	22.3899	24.0541		2000	55		22.3899	3.01905	16.4725	28.3072
2001	75	1					3		4	7	10	8	6	7	9	8	4	3	4	1	0	0	0	0	10.9274	0	19.1957	36.6454	64.1972	61.4628	59.312	95.4459	150.1	175.17	104.058	111.317	239.952	65.0195	30.0904	34.526		2001	75		30.0904	3.47454	23.2803	36.9005
2002	75						1	4	6	6	8	15	5	4	4	6	7	6	1	2	0	0	0	0	3.59868	17.059	28.4482	31.0334	50.7421	113.861	48.8329	53.8866	65.9196	129.786	179.949	219.941	59.2768	128.452	29.7295	32.9622		2002	75		29.7295	3.43286	23.0011	36.4579
2003	64							2	3	5	5	5	7	4	7	6	9	8	2	1	0	0	0	0	0	8.42673	14.0522	25.5493	31.3322	37.4953	67.5415	53.234	113.951	128.233	228.542	289.75	117.165	63.4518	25.0632	29.4628		2003	64		25.0632	3.13291	18.9228	31.2037
2004	54						2	2	4	8	3	7	8	5	8	4	1	1	1		0	0	0	0	7.02642	8.32674	18.5142	40.3938	18.5759	51.8711	76.2777	65.7549	128.679	84.4773	25.0941	35.791	57.8704	0	20.8962	24.2643		2004	54		20.8962	2.84361	15.3227	26.4697
2005	57	1						1	2	10	8	9	3	8	4	3	4	1	2	1	0	0	0	0	0	4.054	9.01388	49.1666	48.2334	64.9398	27.8526	102.446	62.6566	61.6903	97.7517	34.8432	112.74	61.0501	21.478	23.6254		2005	57		21.478	2.84483	15.9021	27.0539
2006	58							5	4	2	4	9	4	9	1	5	6	8	1		0	0	0	0	0	20.0024	17.7904	9.70356	23.7996	64.0843	36.6468	113.723	15.456	101.461	144.648	275.103	55.6174	0	21.5663	24.4883		2006	58		21.5663	2.8318	16.016	27.1166
2007	37					1	1	2	3	1	4	6	4	8	3			2	1	1	0	0	0	4.22137	3.61402	7.10454	12.5691	4.86263	20.903	36.7557	30.1182	74.8923	38.0469	0	0	61.5764	48.0538	52.0562	13.5275	12.8826		2007	37		13.5275	2.22391	9.16867	17.8864
2008	30						2	2	3	2	4	6	2	3	1	2	1		1	1	0	0	0	0	7.19036	6.77071	11.6663	9.25112	19.988	34.0599	14.1143	25.9112	11.4943	31.4713	20.9293	0	44.6429	48.3793	10.4526	9.64458		2008	30		10.4526	1.90838	6.71221	14.1931
2009	33							2	3	7	4	2	4	1		4	2	2	1	1	0	0	0	0	0	6.71231	11.2385	31.7417	19.7716	10.9314	27.3205	8.26241	0	60.6704	39.8248	57.9206	43.0108	46.5766	11.3369	10.2983		2009	33		11.3369	1.97351	7.46886	15.205
2010	47							1	2	6	2	4	3	5	8	4	4	3	2	3	0	0	0	0	0	3.18016	7.00476	24.7137	8.95576	20.453	18.6683	38.2468	79.7925	57.0939	75.1033	77.9423	71.1997	115.741	15.3763	14.506		2010	47		15.3763	2.24287	10.9803	19.7723
2011	50							1	1	9	2	4	7	5	5	6	3	2	1	4	0	0	0	0	0	3.13401	3.45161	36.5319	8.82574	20.1562	42.929	37.6903	49.1449	84.3882	55.5042	51.2033	32.9489	163.532	16.1202	15.1447		2011	50		16.1202	2.27974	11.6519	20.5885
2012	52							2	4	5	4	6	5	3	4	5	10		1	3	0	0	0	0	0	6.18123	13.6152	20.0144	17.4072	29.8151	30.2389	22.3032	38.771	69.3577	182.482	0	34.6021	112.486	16.5329	15.7663		2012	52		16.5329	2.2927	12.0392	21.0266
2013	47								6	5	7	10	5	4	1	1	2	3	1	2	0	0	0	0	0	0	20.4228	20.0144	30.4626	49.6919	30.2389	29.7376	9.69274	13.8715	36.4964	75.7384	32.4886	80.6777	14.9432	12.7939		2013	47		14.9432	2.17969	10.671	19.2154
2014	54	0	0	0	0	0	0	1	2	8	8	10	9	1	3	2	2	3	2	3	0	0	0	0	0	3.15567	6.08643	28.6123	34.1953	46.9439	48.4079	6.84088	25.2972	23.7501	35.1679	72.7273	71.8391	133.809	16.3295	14.08		2014	54		16.3295	2.22216	11.9741	20.6849
2015	35	0	0	0	0	0	0	2	2	1	7	4	3	6	2	3	2	2	1	0	0	0	0	0	0	6.40307	5.96961	3.43312	29.3046	18.4775	15.5868	39.4037	12.8824	33.6587	34.0541	46.7836	34.5662	0	10.4248	9.14564		2015	35		10.4248	1.76212	6.97108	13.8786
						1	14	41	77	105	119	139	112	97	84	79	69	65	30	26
																																									Data for Joinpoint	Year	CR	SE		Year	All ages/ASR	SE
																																										1996	25.8971	3.37151		1996	32.3182	4.20747
									10>14	15>19	20>24	25>29	30>34	35>39	40>44	45>49	59>54	55>59	60>64	65>69	70>74	75>79	80>84	85+																		1997	28.5403	3.51307		1997	36.1362	4.44806
									0	1	14	41	77	105	119	139	112	97	84	79	69	65	30	26																		1998	22.6354	3.1092		1998	28.2047	3.87422
									2	52	172	392	384	337	231	170	84	54	44	27	17	15	3	5																		1999	24.8879	3.24013		1999	30.0472	3.91181
																																										2000	22.3899	3.01905		2000	24.0541	3.24345
																																										2001	30.0904	3.47454		2001	34.526	3.98672
																																										2002	29.7295	3.43286		2002	32.9622	3.80614
																																										2003	25.0632	3.13291		2003	29.4628	3.68284
																																										2004	20.8962	2.84361		2004	24.2643	3.30195
																																										2005	21.478	2.84483		2005	23.6254	3.12926
																																										2006	21.5663	2.8318		2006	24.4883	3.21547
																																										2007	13.5275	2.22391		2007	12.8826	2.11789
																																										2008	10.4526	1.90838		2008	9.64458	1.76085
																																										2009	11.3369	1.97351		2009	10.2983	1.7927
																																										2010	15.3763	2.24287		2010	14.506	2.11592
																																										2011	16.1202	2.27974		2011	15.1447	2.14178
																																										2012	16.5329	2.2927		2012	15.7663	2.1864
																																										2013	14.9432	2.17969		2013	12.7939	1.86619
																																										2014	16.3295	2.22216		2014	14.08	1.91605
																																										2015	10.4248	1.76212		2015	9.14564	1.54589
																																														Year	N(971)	ASR	95%CI
																																														1996	59	32.3182	24.0716
																																														1997	66	36.1362	27.418
																																														1998	53	28.2047	20.6113
																																														1999	59	30.0472	22.38
																																														2000	55	24.0541	17.6969
																																														2001	75	34.526	26.712
																																														2002	75	32.9622	25.5021
																																														2003	64	29.4628	22.2444
																																														2004	54	24.2643	17.7924
																																														2005	57	23.6254	17.492
																																														2006	58	24.4883	18.1859
																																														2007	37	12.8826	8.73156
																																														2008	30	9.64458	6.19331
																																														2009	33	10.2983	6.78457
																																														2010	47	14.506	10.3588
																																														2011	50	15.1447	10.9468
																																														2012	52	15.7663	11.481
																																														2013	47	12.7939	9.13622
																																														2014	54	14.08	10.3246
																																														2015	35	9.14564	6.11568
[truncated: 40 more columns]

## Sheet: MOR1
	Total	IGN	0	5	10	15	20	25	30	35	40	45	50	55	60	65	70	75	80	85+	0	5	10	15	20	25	30	35	40	45	50	55	60	65	70	75	80	85+	Taxa	Taxa
			4	9	14	19	24	29	34	39	44	49	54	59	64	69	74	79	84		4	9	14	19	24	29	34	39	44	49	54	59	64	69	74	79	84		Bruta	Ajust.*		Year	N		CR	SE	IC95%
1996	15	1							2		1	2	1	3	1	2		1		1	0	0	0	0	0	0	10.3268	0	7.33622	18.9825	12.7307	50.5732	20.4499	50.025	0	50.4286	0	93.3707	6.584	8.14809		1996	15		6.584	1.69998	3.25204	9.91597
1997	12								1		2	1		1	1		1	3	2		0	0	0	0	0	0	5.08699	0	14.455	9.35104	0	16.6085	20.1491	0	31.1624	149.031	149.365	0	5.18914	6.06428		1997	12		5.18914	1.49798	2.25311	8.12518
1998	16								3		2		2	2	3		2	1	1		0	0	0	0	0	0	15.0723	0	14.2765	0	24.7739	32.803	59.7015	0	61.5574	49.0677	73.7463	0	6.83331	8.79037		1998	16		6.83331	1.70833	3.48499	10.1816
1999	20						1		3	1	4	4	2	2	1	1	1				0	0	0	0	3.90915	0	14.8869	5.89553	28.2008	36.4864	24.4678	32.3992	19.6541	24.0385	30.4044	0	0	0	8.43658	10.0757		1999	20		8.43658	1.88648	4.73908	12.1341
2000	24							1		2	3	2	5	3	2	1	2	2	1		0	0	0	0	0	4.37982	0	10.6236	19.5414	15.5909	50.1505	41.5053	33.8467	22.2173	52.7983	75.3012	61.0501	0	9.77012	11.3981		2000	24		9.77012	1.99432	5.86126	13.679
2001	14							2		1	1	2		1	2		2		2	1	0	0	0	0	0	8.63297	0	5.23505	6.41972	15.3657	0	13.6351	33.3556	0	52.0291	0	119.976	65.0195	5.61687	6.15705		2001	14		5.61687	1.50117	2.67458	8.55917
2002	16								2		3	1	1		3		1	3	1	1	0	0	0	0	0	0	9.48272	0	19.0283	7.59071	9.76658	0	49.4397	0	25.7069	109.971	59.2768	64.2261	6.34229	6.86338		2002	16		6.34229	1.58557	3.23457	9.45
2003	22									1	3	3	2	3	1	4		4		1	0	0	0	0	0	0	0	5.10986	18.7993	22.4972	19.2976	39.9255	16.2787	85.4884	0	144.875	0	63.4518	8.61549	10.3281		2003	22		8.61549	1.83683	5.01531	12.2157
2004	19							2		3		2	3	1	3		2	2	1		0	0	0	0	0	8.32674	0	15.1477	0	14.8203	28.6041	13.151	48.2548	0	50.1882	71.582	57.8704	0	7.35237	8.35959		2004	19		7.35237	1.68675	4.04634	10.6584
2005	21								1	3		1	2	6	3	2	1	1		1	0	0	0	0	0	0	4.50694	14.75	0	7.21553	18.5684	76.8344	46.9925	41.1269	24.4379	34.8432	0	61.0501	7.91294	9.84609		2005	21		7.91294	1.72675	4.52852	11.2974
2006	14								1	2		3	1	3		1	1	1		1	0	0	0	0	0	0	4.44761	9.70356	0	21.3614	9.1617	37.9075	0	20.2922	24.108	34.3879	0	60.241	5.20566	5.84115		2006	14		5.20566	1.39127	2.47877	7.93255
2007	14							1	1	1	1	2	1	3	1	1	1	1			0	0	0	0	0	3.55227	4.18971	4.86263	5.22575	12.2519	7.52955	28.0846	12.6823	16.7898	22.748	30.7882	0	0	5.11853	5.14967		2007	14		5.11853	1.36798	2.43728	7.79978
2008	21							1	2		2	2	1	4	2	2	1	2	1	1	0	0	0	0	0	3.38535	7.77756	0	9.994	11.3533	7.05716	34.5483	22.9885	31.4713	20.9293	58.9102	44.6429	48.3793	7.31684	7.08959		2008	21		7.31684	1.59667	4.18738	10.4463
2009	16							1				3	1	5	3		1		1	1	0	0	0	0	0	3.35616	0	0	0	16.397	6.83013	41.3121	32.4149	0	19.9124	0	43.0108	46.5766	5.4967	5.38908		2009	16		5.4967	1.37417	2.80331	8.19008
2010	22						1			1	3	1	4	1	2	4		1	2	2	0	0	0	0	3.27065	0	0	4.11896	13.4336	5.11326	24.8911	7.64935	19.9481	57.0939	0	25.9808	71.1997	77.1605	7.19742	6.68448		2010	22		7.19742	1.5345	4.18981	10.205
2011	13							1	2		1	2	1	2	1	1		1		1	0	0	0	0	0	3.13401	6.90322	0	4.41287	10.0781	6.13271	15.0761	9.82898	14.0647	0	25.6016	0	40.8831	4.19125	3.71958		2011	13		4.19125	1.16244	1.91286	6.46964
2012	21								2	1		3	1	4	6	2	1			1	0	0	0	0	0	0	6.80758	4.00288	0	14.9076	6.04778	29.7376	58.1564	27.7431	18.2482	0	0	37.4953	6.67676	6.74596		2012	21		6.67676	1.45699	3.82106	9.53245
2013	16							1			2		2	2	1		2		4	2	0	0	0	0	0	3.09062	0	0	8.7036	0	12.0956	14.8688	9.69274	0	36.4964	0	129.955	80.6777	5.08705	4.13979		2013	16		5.08705	1.27176	2.5944	7.57971
2014	18								2	1	3	4		1		1	3	1		2	0	0	0	0	0	0	6.08643	3.57654	12.8233	18.7776	0	6.84088	0	11.8751	52.7519	24.2424	0	89.2061	5.44316	4.84921		2014	18		5.44316	1.28297	2.92855	7.95778
2015	20	0	0	0	0	0	0	0	1	2	4	3	3	1	2	2	1	1	0	0	0	0	0	0	0	0	2.98481	6.86625	16.7455	13.8581	15.5868	6.56728	12.8824	22.4391	17.0271	23.3918	0	0	5.95704	5.23224		2015	20		5.95704	1.33204	3.34625	8.56783
			0	0	0	0	2	10	23	19	35	41	33	48	38	24	23	25	16	16
																																									Data for Joinpoint	Year	CR	SE		Year	ASR	SE
																																										1996	6.584	1.69998		1996	8.14809	2.10383
																																										1997	5.18914	1.49798		1997	6.06428	1.75061
																																										1998	6.83331	1.70833		1998	8.79037	2.19759
																																										1999	8.43658	1.88648		1999	10.0757	2.25299
																																										2000	9.77012	1.99432		2000	11.3981	2.32662
																																										2001	5.61687	1.50117		2001	6.15705	1.64554
																																										2002	6.34229	1.58557		2002	6.86338	1.71584
																																										2003	8.61549	1.83683		2003	10.3281	2.20196
																																										2004	7.35237	1.68675		2004	8.35959	1.91782
																																										2005	7.91294	1.72675		2005	9.84609	2.14859
																																										2006	5.20566	1.39127		2006	5.84115	1.56111
																																										2007	5.11853	1.36798		2007	5.14967	1.37631
																																										2008	7.31684	1.59667		2008	7.08959	1.54707
																																										2009	5.4967	1.37417		2009	5.38908	1.34727
																																										2010	7.19742	1.5345		2010	6.68448	1.42514
																																										2011	4.19125	1.16244		2011	3.71958	1.03163
																																										2012	6.67676	1.45699		2012	6.74596	1.47209
																																										2013	5.08705	1.27176		2013	4.13979	1.03495
																																										2014	5.44316	1.28297		2014	4.84921	1.14297
																																										2015	5.95704	1.33204		2015	5.23224	1.16997
																																										Year	N	ASR	95% CI
																																										1996	15	8.14809
																																										1997	12	6.06428
																																										1998	16	8.79037
																																										1999	20	10.0757
																																										2000	24	11.3981
																																										2001	14	6.15705
																																										2002	16	6.86338
																																										2003	22	10.3281
																																										2004	19	8.35959
																																										2005	21	9.84609
																																										2006	14	5.84115
																																										2007	14	5.14967
																																										2008	21	7.08959
																																										2009	16	5.38908
																																										2010	22	6.68448
																																										2011	13	3.71958
																																										2012	21	6.74596
																																										2013	16	4.13979
[truncated: 34 more columns]

## Sheet: INCis
	Total	IGN	0	5	10	15	20	25	30	35	40	45	50	55	60	65	70	75	80	85+	0	5	10	15	20	25	30	35	40	45	50	55	60	65	70	75	80	85+	Taxa	Taxa
			4	9	14	19	24	29	34	39	44	49	54	59	64	69	74	79	84		4	9	14	19	24	29	34	39	44	49	54	59	64	69	74	79	84		Bruta	Ajust.*		Year	N		CR	SE	IC95%
1996	40						1	6	7	12	3	3	3	3	1		1				0	0	0	0	4.06769	27.9148	36.144	73.6151	22.0087	28.4738	38.1922	50.5732	20.4499	0	31.6356	0	0	0	17.5573	17.5563		1996	40		17.5573	2.77606	12.1163	22.9984
1997	44						3	9	9	10	5	5	2			1					0	0	0	0	12.0221	41.2522	45.7829	60.4376	36.1376	46.7552	25.0847	0	0	24.6427	0	0	0	0	19.0269	17.6023		1997	44		19.0269	2.86841	13.4048	24.6489
1998	58	3			1		4	12	7	11	8	5		2	1	3		1			0	0	4.00208	0	15.8316	54.3232	35.1688	65.6599	57.1061	46.1766	0	32.803	19.9005	73.0105	0	49.0677	0	0	24.7708	23.0084		1998	58		24.7708	3.25256	18.3957	31.1458
1999	50	1					6	6	9	6	10	7	1	2		1	1				0	0	0	0	23.4549	26.8276	44.6606	35.3732	70.502	63.8511	12.2339	32.3992	0	24.0385	30.4044	0	0	0	21.0914	20.1227		1999	50		21.0914	2.98278	15.2452	26.9377
2000	47	1				2	3	3	7	13	5	5	4	1	2			1			0	0	0	7.24113	11.0873	13.1395	34.0848	69.0534	32.569	38.9772	40.1204	13.8351	33.8467	0	0	37.6506	0	0	19.1331	17.3607		2000	47		19.1331	2.79086	13.6631	24.6032
2001	75					1	5	12	17	12	10	5	6	3	2	1				1	0	0	0	3.56837	18.2123	51.7978	81.5817	62.8206	64.1972	38.4143	59.312	40.9054	33.3556	21.8962	0	0	0	65.0195	30.0904	27.6608		2001	75		30.0904	3.47454	23.2803	36.9005
2002	91						7	14	18	17	14	8	8	2	2		1				0	0	0	0	25.1907	59.7066	85.3445	87.928	88.7987	60.7257	78.1326	26.9433	32.9598	0	25.7069	0	0	0	36.0717	32.9765		2002	91		36.0717	3.78135	28.6603	43.4832
2003	49						2	12	6	12	6	6	2	1			1			1	0	0	0	0	7.11086	50.5604	28.1044	61.3183	37.5987	44.9944	19.2976	13.3085	0	0	25.3936	0	0	63.4518	19.189	17.257		2003	49		19.189	2.74129	13.8161	24.562
2004	123					2	12	27	21	25	12	8	7	2	5	2					0	0	0	6.88326	42.1585	112.411	97.1997	126.231	74.3034	59.2812	66.7429	26.3019	80.4246	42.2386	0	0	0	0	47.5969	43.2793		2004	123		47.5969	4.29167	39.1853	56.0086
2005	152					2	16	29	23	34	17	10	7	3	4	2	1	3		1	0	0	0	6.70264	54.7345	117.566	103.66	167.167	102.496	72.1553	64.9893	38.4172	62.6566	41.1269	24.4379	104.53	0	61.0501	57.2746	51.4815		2005	152		57.2746	4.64559	48.1693	66.38
2006	163					10	14	31	29	22	22	15	9	4	3	2	1	1			0	0	0	33.071	47.2606	124.015	128.981	106.739	130.898	106.807	82.4553	50.5433	46.3679	40.5844	24.108	34.3879	0	0	60.6088	55.1267		2006	163		60.6088	4.74724	51.3042	69.9134
2007	121					4	18	27	19	22	7	11	3	2	3		4	1			0	0	0	16.8855	65.0524	95.9113	79.6045	106.978	36.5803	67.3854	22.5887	18.7231	38.0469	0	90.9918	30.7882	0	0	44.2387	37.3576		2007	121		44.2387	4.0217	36.3562	52.1213
2008	126					7	13	18	25	18	20	11	5	5	2		1		1		0	0	0	28.9831	46.7374	60.9364	97.2195	83.2601	99.94	62.4432	35.2858	43.1854	22.9885	0	20.9293	0	44.6429	0	43.9011	36.8472		2008	126		43.9011	3.91102	36.2355	51.5667
2009	95					2	10	19	19	16	7	8	5	2	5	2					0	0	0	8.3675	36.9987	63.7669	71.177	72.5525	34.6004	43.7254	34.1507	16.5248	54.0249	30.3352	0	0	0	0	32.6366	27.5772		2009	95		32.6366	3.34845	26.0737	39.1996
2010	153					3	14	39	30	25	14	9	6	5	3	3	1	1			0	0	0	11.9095	45.789	124.026	105.071	102.974	62.6903	46.0193	37.3367	38.2468	29.9222	42.8204	18.7758	25.9808	0	0	50.0548	40.1759		2010	153		50.0548	4.04669	42.1233	57.9863
2011	116					5	12	28	22	14	8	10	4	5	3	3	1			1	0	0	0	19.5611	38.6785	87.7523	75.9354	56.8274	35.3029	50.3905	24.5308	37.6903	29.4869	42.1941	18.5014	0	0	40.8831	37.3988	30.7362		2011	116		37.3988	3.4724	30.593	44.2047
2012	114					4	6	20	25	19	14	14	1	4	3	2	2				0	0	0	15.4321	19.0712	61.8123	85.0948	76.0548	60.9252	69.5687	6.04778	29.7376	29.0782	27.7431	36.4964	0	0	0	36.2452	29.5754		2012	114		36.2452	3.39468	29.5917	42.8988
2013	120	3			1	3	9	23	28	19	14	7	3	3	1	1		3	1	1	0	0	4.20486	11.5741	28.6068	71.0842	95.3062	76.0548	60.9252	34.7843	18.1433	22.3032	9.69274	13.8715	0	75.7384	32.4886	40.3388	38.1529	29.1443		2013	120		38.1529	3.48287	31.3265	44.9793
2014	135					4	13	26	38	16	16	9	2	2	3	3		3			0	0	0	15.8316	46.9823	82.0474	115.642	57.2246	68.3907	42.2496	10.7573	13.6818	25.2972	35.6252	0	72.7273	0	0	40.8237	32.6507		2014	135		40.8237	3.51355	33.9372	47.7103
2015	125					3	4	31	25	14	19	14	6	3	1	1	2	1	1		0	0	0	11.8036	14.7962	99.2476	74.6202	48.0637	79.5412	64.6711	31.1737	19.7018	6.44122	11.2196	34.0541	23.3918	34.5662	0	37.2315	30.2284		2015	125		37.2315	3.33009	30.7045	43.7585
					2	52	172	392	384	337	231	170	84	54	44	27	17	15	3	5
																																									Data for Joinpoint	Year	CR	SE		Year	All ages/ASR	SE
																																										1996	17.5573	2.77606		1996	17.5563	2.7759
																																										1997	19.0269	2.86841		1997	17.6023	2.65364
																																										1998	24.7708	3.25256		1998	23.0084	3.02115
																																										1999	21.0914	2.98278		1999	20.1227	2.84578
																																										2000	19.1331	2.79086		2000	17.3607	2.53232
																																										2001	30.0904	3.47454		2001	27.6608	3.194
																																										2002	36.0717	3.78135		2002	32.9765	3.45688
																																										2003	19.189	2.74129		2003	17.257	2.46528
																																										2004	47.5969	4.29167		2004	43.2793	3.90237
																																										2005	57.2746	4.64559		2005	51.4815	4.1757
																																										2006	60.6088	4.74724		2006	55.1267	4.31786
							10>14	15>19	20>24	25>29	30>34	35>39	40>44	45>49	59>54	55>59	60>64	65>69	70>74	75>79	80>84	85+																				2007	44.2387	4.0217		2007	37.3576	3.39615
							2	49	168	361	360	323	213	156	78	51	43	26	15	14	2	5																				2008	43.9011	3.91102		2008	36.8472	3.28261
																																										2009	32.6366	3.34845		2009	27.5772	2.82936
																																										2010	50.0548	4.04669		2010	40.1759	3.24803
																																										2011	37.3988	3.4724		2011	30.7362	2.85379
																																										2012	36.2452	3.39468		2012	29.5754	2.76999
																																										2013	38.1529	3.48287		2013	29.1443	2.6605
																																										2014	40.8237	3.51355		2014	32.6507	2.81012
																																										2015	37.2315	3.33009		2015	30.2284	2.70371
[truncated: 34 more columns]

## Sheet: Graphics
Joinpoint Graphics
